# Supplementary material for: New species in the Sitalcina sura species group (Opiliones, Laniatores, Phalangodidae), with evidence for a biogeographic link between California desert canyons and Arizona sky islands
Source: Zookeys. 2016 May 4;(586):1–36. doi: 10.3897/zookeys.586.7832 (PMC4857029; doi:10.3897/zookeys.586.7832)
Supplement: XML Treatment for Sitalcina borregoensis [file zookeys.586.7832-treatment1.xml]

<!DOCTYPE tp:taxon-treatment
  PUBLIC "-//TaxonX//DTD Taxonomic Treatment Publishing DTD v0 20100105//EN" "tax-treatment-NSO.dtd">
<tp:taxon-treatment xmlns:tp="http://www.plazi.org/taxpub"><tp:treatment-meta><kwd-group><label>Taxon classification</label><kwd><named-content content-type="kingdom">Animalia</named-content></kwd><kwd><named-content content-type="order">Opiliones</named-content></kwd><kwd><named-content content-type="family">Phalangodidae</named-content></kwd></kwd-group><mixed-citation publication-type="journal"><person-group><name><surname>DiDomenico</surname><given-names>Angela</given-names></name><name><surname>Hedin</surname><given-names>Marshal</given-names></name></person-group><article-title>New species in the <italic><tp:taxon-name><tp:taxon-name-part taxon-name-part-type="genus">Sitalcina</tp:taxon-name-part> <tp:taxon-name-part taxon-name-part-type="species">sura</tp:taxon-name-part></tp:taxon-name></italic> species group (<tp:taxon-name><tp:taxon-name-part taxon-name-part-type="order">Opiliones</tp:taxon-name-part></tp:taxon-name>, <tp:taxon-name><tp:taxon-name-part taxon-name-part-type="suborder">Laniatores</tp:taxon-name-part></tp:taxon-name>, <tp:taxon-name><tp:taxon-name-part taxon-name-part-type="family">Phalangodidae</tp:taxon-name-part></tp:taxon-name>), with evidence for a biogeographic link between California desert canyons and Arizona sky islands</article-title><source>Zookeys</source><day>4</day><month>5</month><year>2016</year><volume>2016</volume><issue>586</issue><fpage>1</fpage><lpage>36</lpage><pub-id pub-id-type="doi">10.3897/zookeys.586.7832</pub-id></mixed-citation></tp:treatment-meta><tp:nomenclature><tp:taxon-name>
              <tp:taxon-name-part taxon-name-part-type="genus">Sitalcina</tp:taxon-name-part>
              <tp:taxon-name-part taxon-name-part-type="species">borregoensis</tp:taxon-name-part>
            </tp:taxon-name><tp:taxon-authority>Briggs, 1968</tp:taxon-authority><xref ref-type="fig" rid="F1">Figures: map Figure 1</xref><xref ref-type="fig" rid="F2">; habitus Figure 2B</xref><xref ref-type="fig" rid="F8">; male Figure 8A–D</xref><tp:nomenclature-citation-list><tp:nomenclature-citation><tp:taxon-name><tp:taxon-name-part taxon-name-part-type="genus">Sitalcina</tp:taxon-name-part> <tp:taxon-name-part taxon-name-part-type="species">borregoensis</tp:taxon-name-part></tp:taxon-name><comment> Briggs, 1968: 30. <xref ref-type="bibr" rid="B72">Ubick and Briggs 2008</xref>: 22, fig. 25.</comment></tp:nomenclature-citation></tp:nomenclature-citation-list></tp:nomenclature><tp:treatment-sec sec-type="type material"><title>Type material examined.</title><p>
              <bold>Holotype</bold> female from California, San Diego County, Anza- Borrego Desert State Park, Mountain Palm Springs, collected by T. Briggs, April 5, 1967 (<named-content xmlns:xlink="http://www.w3.org/1999/xlink" content-type="dwc:institutional_code" xlink:type="simple">CAS</named-content>).</p></tp:treatment-sec><tp:treatment-sec sec-type="Diagnosis"><title>Diagnosis.</title><p>This small-bodied species is most similar to <italic><tp:taxon-name><tp:taxon-name-part taxon-name-part-type="genus">Sitalcina</tp:taxon-name-part> <tp:taxon-name-part taxon-name-part-type="species">rothi</tp:taxon-name-part></tp:taxon-name></italic> and <italic><tp:taxon-name><tp:taxon-name-part taxon-name-part-type="genus">Sitalcina</tp:taxon-name-part> <tp:taxon-name-part taxon-name-part-type="species">oasiensis</tp:taxon-name-part></tp:taxon-name></italic>, with a low <abbrev xmlns:xlink="http://www.w3.org/1999/xlink" xlink:title="eye mound" xlink:type="simple">EM</abbrev> and a flattened body profile in both sexes. Females can be diagnosed by the moderately imbricate <abbrev xmlns:xlink="http://www.w3.org/1999/xlink" xlink:title="ovipositor microspines" xlink:type="simple">OVM</abbrev>. Males possess a <abbrev xmlns:xlink="http://www.w3.org/1999/xlink" xlink:title="trochanter of leg IV. 2" xlink:type="simple">TrIV</abbrev> spur that is approximately straight, and longer than in <italic><tp:taxon-name><tp:taxon-name-part taxon-name-part-type="genus">Sitalcina</tp:taxon-name-part> <tp:taxon-name-part taxon-name-part-type="species">oasiensis</tp:taxon-name-part></tp:taxon-name></italic>. The distal end of <abbrev xmlns:xlink="http://www.w3.org/1999/xlink" xlink:title="parastylar lobes of glans" xlink:type="simple">PSL</abbrev> is conspicuously serrate.</p></tp:treatment-sec><tp:treatment-sec sec-type="Genetic data"><title>Genetic data.</title><p>GenBank Accession numbers: <ext-link xmlns:xlink="http://www.w3.org/1999/xlink" ext-link-type="gen" xlink:href="KX064802" xlink:type="simple">KX064802</ext-link>, <ext-link xmlns:xlink="http://www.w3.org/1999/xlink" ext-link-type="gen" xlink:href="KX064803" xlink:type="simple">KX064803</ext-link>, <ext-link xmlns:xlink="http://www.w3.org/1999/xlink" ext-link-type="gen" xlink:href="KX064830" xlink:type="simple">KX064830</ext-link>, <ext-link xmlns:xlink="http://www.w3.org/1999/xlink" ext-link-type="gen" xlink:href="KX064831" xlink:type="simple">KX064831</ext-link>, <ext-link xmlns:xlink="http://www.w3.org/1999/xlink" ext-link-type="gen" xlink:href="KX064855" xlink:type="simple">KX064855</ext-link>, <ext-link xmlns:xlink="http://www.w3.org/1999/xlink" ext-link-type="gen" xlink:href="KX064856" xlink:type="simple">KX064856</ext-link>, <ext-link xmlns:xlink="http://www.w3.org/1999/xlink" ext-link-type="gen" xlink:href="KX064876" xlink:type="simple">KX064876</ext-link>, <ext-link xmlns:xlink="http://www.w3.org/1999/xlink" ext-link-type="gen" xlink:href="KX064898" xlink:type="simple">KX064898</ext-link>, <ext-link xmlns:xlink="http://www.w3.org/1999/xlink" ext-link-type="gen" xlink:href="KX064899" xlink:type="simple">KX064899</ext-link>, <ext-link xmlns:xlink="http://www.w3.org/1999/xlink" ext-link-type="gen" xlink:href="KX064924" xlink:type="simple">KX064924</ext-link>, <ext-link xmlns:xlink="http://www.w3.org/1999/xlink" ext-link-type="gen" xlink:href="KX064925" xlink:type="simple">KX064925</ext-link>, <ext-link xmlns:xlink="http://www.w3.org/1999/xlink" ext-link-type="gen" xlink:href="KX064954" xlink:type="simple">KX064954</ext-link>, <ext-link xmlns:xlink="http://www.w3.org/1999/xlink" ext-link-type="gen" xlink:href="KX064955" xlink:type="simple">KX064955</ext-link>.</p></tp:treatment-sec><tp:treatment-sec sec-type="Description"><title>Description.</title><p>FEMALE. As in <xref ref-type="bibr" rid="B72">Ubick and Briggs 2008</xref>.</p><p>MALE. Integument color pale orange, appendages lighter. Body finely rugose with a few large tubercles on posterior tergites, one pair anteriorly on <abbrev xmlns:xlink="http://www.w3.org/1999/xlink" xlink:title="eye mound" xlink:type="simple">EM</abbrev>; 3 pairs of <abbrev xmlns:xlink="http://www.w3.org/1999/xlink" xlink:title="anterior tubercles of scute" xlink:type="simple">AT</abbrev>. <abbrev xmlns:xlink="http://www.w3.org/1999/xlink" xlink:title="eye mound" xlink:type="simple">EM</abbrev> low, flattened, eyes present. Palpal <abbrev xmlns:xlink="http://www.w3.org/1999/xlink" xlink:title="femur" xlink:type="simple">Fm</abbrev> with median dorsobasal row of 4 asetose tubercles and one small mesal tubercle. Palpal megaspines: trochanter one ventral and small; <abbrev xmlns:xlink="http://www.w3.org/1999/xlink" xlink:title="femur" xlink:type="simple">Fm</abbrev> 3 ventrobasal, one mesodistal; patella 2 mesal, one ectal; tibia and tarsus 2 mesal, 2 ectal. <abbrev xmlns:xlink="http://www.w3.org/1999/xlink" xlink:title="tarsal count" xlink:type="simple">TC</abbrev> 3-5-5-5.</p><p>Measurements taken from following specimens: SDSU_OP3011 (SDSU_OP3010): <abbrev xmlns:xlink="http://www.w3.org/1999/xlink" xlink:title="body length viewed laterally" xlink:type="simple">BL</abbrev> 1.32 (1.24). <abbrev xmlns:xlink="http://www.w3.org/1999/xlink" xlink:title="scute length from front edge of EM to posterior edge of scute, viewed dorsally" xlink:type="simple">SL</abbrev> 0.75 (0.84), <abbrev xmlns:xlink="http://www.w3.org/1999/xlink" xlink:title="scute width at widest point, viewed dorsally)" xlink:type="simple">SW</abbrev> 0.75 (0.78). <abbrev xmlns:xlink="http://www.w3.org/1999/xlink" xlink:title="eye mound" xlink:type="simple">EM</abbrev> width 0.19 (0.18), height 0.12 (0.10). <abbrev xmlns:xlink="http://www.w3.org/1999/xlink" xlink:title="genital operculum" xlink:type="simple">GO</abbrev> length 0.17 (0.14), width 0.17 (0.14). Leg II length - missing (2.78), Leg II/<abbrev xmlns:xlink="http://www.w3.org/1999/xlink" xlink:title="scute length from front edge of EM to posterior edge of scute, viewed dorsally" xlink:type="simple">SL</abbrev> - missing (3.31). <abbrev xmlns:xlink="http://www.w3.org/1999/xlink" xlink:title="trochanter of leg IV. 2" xlink:type="simple">TrIV</abbrev> spur present, nearly straight. Penis <abbrev xmlns:xlink="http://www.w3.org/1999/xlink" xlink:title="ventral plate of penis" xlink:type="simple">VP</abbrev> entire, apically pointed, with 8 pairs of setae, <abbrev xmlns:xlink="http://www.w3.org/1999/xlink" xlink:title="apical spine of ventral plate" xlink:type="simple">AS</abbrev> absent; glans <abbrev xmlns:xlink="http://www.w3.org/1999/xlink" xlink:title="dorsal lobe of glans" xlink:type="simple">DL</abbrev> quadrate; <abbrev xmlns:xlink="http://www.w3.org/1999/xlink" xlink:title="parastylar lobes of glans" xlink:type="simple">PSL</abbrev> serrate distally; <abbrev xmlns:xlink="http://www.w3.org/1999/xlink" xlink:title="stylus" xlink:type="simple">S</abbrev> not visible.</p><fig id="F8" position="float" orientation="portrait"><label>Figure 8.</label><caption><p>Male <italic><tp:taxon-name><tp:taxon-name-part taxon-name-part-type="genus">Sitalcina</tp:taxon-name-part> <tp:taxon-name-part taxon-name-part-type="species">borregoensis</tp:taxon-name-part></tp:taxon-name></italic> (ETOH - SDSU_OP3011, <abbrev xmlns:xlink="http://www.w3.org/1999/xlink" xlink:title="scanning electron microscope" xlink:type="simple">SEM</abbrev> prep - SDSU_TAC000293) – <bold>A</bold> habitus <bold>B</bold> <abbrev xmlns:xlink="http://www.w3.org/1999/xlink" xlink:title="eye mound" xlink:type="simple">EM</abbrev> <bold>C</bold> <abbrev xmlns:xlink="http://www.w3.org/1999/xlink" xlink:title="trochanter of leg IV. 2" xlink:type="simple">TrIV</abbrev> <bold>D</bold> penis. Scale bar = 1 mm (<bold>A</bold>), 200 µm (<bold>B</bold>), 100 µm (<bold>C, D</bold>).</p></caption><graphic xmlns:xlink="http://www.w3.org/1999/xlink" xlink:href="zookeys-586-001-g008.jpg" position="float" orientation="portrait" xlink:type="simple" id="oo_87386.jpg"/></fig></tp:treatment-sec><tp:treatment-sec sec-type="material"><title>Other material examined.</title><p>New males were collected on 19 February, 2012 from the vicinity of the type locality. Suppl. material <xref ref-type="supplementary-material" rid="S1">1</xref>: Table S1 provides additional locality information for specimens examined.</p></tp:treatment-sec><tp:treatment-sec sec-type="Distribution and habitat"><title>Distribution and habitat.</title><p>Known only from the vicinity of Mountain Palm Springs, Anza Borrego Desert State Park. New collections are from a north-facing slope, under the first layer of granite rocks in a small ravine adjacent to a palm grove (Figure <xref ref-type="fig" rid="F2">2A</xref>).</p></tp:treatment-sec><tp:treatment-sec><!--Section generated to contain objects referenced in tp:taxon-treatment.--><fig id="F1" position="float" orientation="portrait"><label>Figure 1.</label><caption><p>Distribution of <italic><tp:taxon-name><tp:taxon-name-part taxon-name-part-type="genus">Sitalcina</tp:taxon-name-part></tp:taxon-name></italic> and geographic sample. Groups include <italic><tp:taxon-name><tp:taxon-name-part taxon-name-part-type="genus">Sitalcina</tp:taxon-name-part> <tp:taxon-name-part taxon-name-part-type="species">californica</tp:taxon-name-part></tp:taxon-name></italic> (1 species), <italic><tp:taxon-name><tp:taxon-name-part taxon-name-part-type="genus">Sitalcina</tp:taxon-name-part> <tp:taxon-name-part taxon-name-part-type="species">lobata</tp:taxon-name-part></tp:taxon-name></italic> (1 species), and <italic><tp:taxon-name><tp:taxon-name-part taxon-name-part-type="genus">Sitalcina</tp:taxon-name-part> <tp:taxon-name-part taxon-name-part-type="species">sura</tp:taxon-name-part></tp:taxon-name></italic> (8 described species, 4 geographically novel populations). Sampled populations indicated by circles. General species distributions follow <xref ref-type="bibr" rid="B72">Ubick and Briggs (2008)</xref>.</p></caption><graphic xmlns:xlink="http://www.w3.org/1999/xlink" xlink:href="zookeys-586-001-g001.jpg" position="float" orientation="portrait" xlink:type="simple" id="oo_87379.jpg"/></fig><fig id="F2" position="float" orientation="portrait"><label>Figure 2.</label><caption><p>Habitats and live <italic>in situ</italic> specimens. <bold>A</bold> Granite talus at Mt Palm Springs, CA – creosote + ocotillo + bursage habitat <bold>B</bold> live <italic><tp:taxon-name><tp:taxon-name-part taxon-name-part-type="genus">Sitalcina</tp:taxon-name-part> <tp:taxon-name-part taxon-name-part-type="species">borregoensis</tp:taxon-name-part></tp:taxon-name></italic> from Mt Palm Springs <bold>C</bold> Volcanic talus at Peeples Valley, AZ – pinyon, juniper habitat <bold>D</bold> live <italic><tp:taxon-name><tp:taxon-name-part taxon-name-part-type="genus">Sitalcina</tp:taxon-name-part> <tp:taxon-name-part taxon-name-part-type="species">rothi</tp:taxon-name-part></tp:taxon-name></italic> from Peeples Valley <bold>E</bold> live <italic><tp:taxon-name><tp:taxon-name-part taxon-name-part-type="genus">Sitalcina</tp:taxon-name-part> <tp:taxon-name-part taxon-name-part-type="species">peacheyi</tp:taxon-name-part></tp:taxon-name></italic> from Madera Canyon, AZ <bold>F</bold> live <italic><tp:taxon-name><tp:taxon-name-part taxon-name-part-type="genus">Sitalcina</tp:taxon-name-part> <tp:taxon-name-part taxon-name-part-type="species">sura</tp:taxon-name-part></tp:taxon-name></italic> from Palo Colorado Road, CA. Specimen images not at same scale.</p></caption><graphic xmlns:xlink="http://www.w3.org/1999/xlink" xlink:href="zookeys-586-001-g002.jpg" position="float" orientation="portrait" xlink:type="simple" id="oo_87380.jpg"/></fig><supplementary-material xmlns:xlink="http://www.w3.org/1999/xlink" id="S1" position="float" orientation="portrait" xlink:type="simple"><label>Supplementary material 1</label><caption><p>Supplementary Tables 1–3</p><p>Table S1. Voucher and locality data</p><p>Table S2. PCR primer and reaction information</p><p>Table S3. GenBank accession information</p></caption><p>Data type: Excel Table</p><p>Explanation note:</p><media xlink:href="zookeys-586-001-s001.xls" mimetype="application" mime-subtype="vnd.ms-excel" position="float" orientation="portrait" xlink:type="simple" id="oo_87392.xls"/><permissions><license xlink:type="simple"><license-p>This dataset is made available under the Open Database License (http://opendatacommons.org/licenses/odbl/1.0/). The Open Database License (ODbL) is a license agreement intended to allow users to freely share, modify, and use this Dataset while maintaining this same freedom for others, provided that the original source and author(s) are credited.</license-p></license></permissions><attrib specific-use="authors">Angela DiDomenico, Marshal Hedin</attrib></supplementary-material></tp:treatment-sec><ref-list><ref id="B72"><mixed-citation xmlns:xlink="http://www.w3.org/1999/xlink" xlink:type="simple">
          <person-group><name name-style="western"><surname>Ubick</surname><given-names>D</given-names></name><name name-style="western"><surname>Briggs</surname><given-names>TS</given-names></name></person-group> (<year>2008</year>) <article-title>The harvestman family <tp:taxon-name><tp:taxon-name-part taxon-name-part-type="family">Phalangodidae</tp:taxon-name-part></tp:taxon-name> 6. Revision of the <italic><tp:taxon-name><tp:taxon-name-part taxon-name-part-type="genus">Sitalcina</tp:taxon-name-part></tp:taxon-name></italic> complex (<tp:taxon-name><tp:taxon-name-part taxon-name-part-type="order">Opiliones</tp:taxon-name-part></tp:taxon-name>, <tp:taxon-name><tp:taxon-name-part taxon-name-part-type="suborder">Laniatores</tp:taxon-name-part></tp:taxon-name>).</article-title> <source>Proceedings of the California Academy of Sciences</source> <volume>59</volume>: <fpage>1</fpage>–<lpage>108</lpage>.</mixed-citation></ref></ref-list></tp:taxon-treatment>
