# Supplementary material for: New species in the Sitalcina sura species group (Opiliones, Laniatores, Phalangodidae), with evidence for a biogeographic link between California desert canyons and Arizona sky islands
Source: Zookeys. 2016 May 4;(586):1–36. doi: 10.3897/zookeys.586.7832 (PMC4857029; doi:10.3897/zookeys.586.7832)
Supplement: XML Treatment for Sitalcina oasiensis [file zookeys.586.7832-treatment2.xml]

<!DOCTYPE tp:taxon-treatment
  PUBLIC "-//TaxonX//DTD Taxonomic Treatment Publishing DTD v0 20100105//EN" "tax-treatment-NSO.dtd">
<tp:taxon-treatment xmlns:tp="http://www.plazi.org/taxpub"><tp:treatment-meta><kwd-group><label>Taxon classification</label><kwd><named-content content-type="kingdom">Animalia</named-content></kwd><kwd><named-content content-type="order">Opiliones</named-content></kwd><kwd><named-content content-type="family">Phalangodidae</named-content></kwd></kwd-group><mixed-citation publication-type="journal"><person-group><name><surname>DiDomenico</surname><given-names>Angela</given-names></name><name><surname>Hedin</surname><given-names>Marshal</given-names></name></person-group><article-title>New species in the <italic><tp:taxon-name><tp:taxon-name-part taxon-name-part-type="genus">Sitalcina</tp:taxon-name-part> <tp:taxon-name-part taxon-name-part-type="species">sura</tp:taxon-name-part></tp:taxon-name></italic> species group (<tp:taxon-name><tp:taxon-name-part taxon-name-part-type="order">Opiliones</tp:taxon-name-part></tp:taxon-name>, <tp:taxon-name><tp:taxon-name-part taxon-name-part-type="suborder">Laniatores</tp:taxon-name-part></tp:taxon-name>, <tp:taxon-name><tp:taxon-name-part taxon-name-part-type="family">Phalangodidae</tp:taxon-name-part></tp:taxon-name>), with evidence for a biogeographic link between California desert canyons and Arizona sky islands</article-title><source>Zookeys</source><day>4</day><month>5</month><year>2016</year><volume>2016</volume><issue>586</issue><fpage>1</fpage><lpage>36</lpage><pub-id pub-id-type="doi">10.3897/zookeys.586.7832</pub-id></mixed-citation></tp:treatment-meta><tp:nomenclature><tp:taxon-name>
              <tp:taxon-name-part taxon-name-part-type="genus">Sitalcina</tp:taxon-name-part>
              <tp:taxon-name-part taxon-name-part-type="species">oasiensis</tp:taxon-name-part>
              <object-id xmlns:xlink="http://www.w3.org/1999/xlink" content-type="zoobank" xlink:type="simple">http://zoobank.org/12D14E94-D653-4340-A4AA-4D0ECD9E1400</object-id>
            </tp:taxon-name><tp:taxon-authority>DiDomenico &amp; Hedin</tp:taxon-authority><tp:taxon-status xmlns:xlink="http://www.w3.org/1999/xlink" xlink:type="simple">sp. n.</tp:taxon-status><xref ref-type="fig" rid="F1">Figures: map Figure 1</xref><xref ref-type="fig" rid="F9">; male Figure 9A–E</xref><xref ref-type="fig" rid="F10">; female Figure 10A–D</xref><!--PageBreak--><!--PageBreak--></tp:nomenclature><tp:treatment-sec sec-type="type material"><title>Type material.</title><p>
              <bold>Holotype</bold> male (SDSU_TAC000211, CASENT 9029998) from California, San Diego County, Anza-Borrego Desert State Park, Borrego Palm Canyon. <named-content xmlns:xlink="http://www.w3.org/1999/xlink" content-type="dwc:verbatimCoordinates" xlink:type="simple"><named-content content-type="geo-json" specific-use="{&#34;type&#34;:&#34;Point&#34;,&#34;coordinates&#34;:[-116.43369,33.28025]}" xlink:type="simple">N33.28025°, W116.43369°</named-content></named-content> elev. ca. 430 m. Collected by A. DiDomenico, D. Carlson, S. Derkarabetian, S. Bejarano, February 23, 2013.</p></tp:treatment-sec><tp:treatment-sec sec-type="Etymology"><title>Etymology.</title><p>Named for the well-known palm oases of Borrego Palm Canyon.</p></tp:treatment-sec><tp:treatment-sec sec-type="Diagnosis"><title>Diagnosis.</title><p>Both sexes are small-bodied, with a low <abbrev xmlns:xlink="http://www.w3.org/1999/xlink" xlink:title="eye mound" xlink:type="simple">EM</abbrev> and a flattened body profile, similar to <italic><tp:taxon-name><tp:taxon-name-part taxon-name-part-type="genus">Sitalcina</tp:taxon-name-part> <tp:taxon-name-part taxon-name-part-type="species">borregoensis</tp:taxon-name-part></tp:taxon-name></italic>. Females can be distinguished by the more strongly imbricate <abbrev xmlns:xlink="http://www.w3.org/1999/xlink" xlink:title="ovipositor microspines" xlink:type="simple">OVM</abbrev>. The male <abbrev xmlns:xlink="http://www.w3.org/1999/xlink" xlink:title="trochanter of leg IV. 2" xlink:type="simple">TrIV</abbrev> spur is approximately straight, shorter than in <italic><tp:taxon-name><tp:taxon-name-part taxon-name-part-type="genus">Sitalcina</tp:taxon-name-part> <tp:taxon-name-part taxon-name-part-type="species">borregoensis</tp:taxon-name-part></tp:taxon-name></italic>.</p></tp:treatment-sec><tp:treatment-sec sec-type="Genetic data"><title>Genetic data.</title><p>GenBank Accession numbers: <ext-link xmlns:xlink="http://www.w3.org/1999/xlink" ext-link-type="gen" xlink:href="KX064804" xlink:type="simple">KX064804</ext-link>, <ext-link xmlns:xlink="http://www.w3.org/1999/xlink" ext-link-type="gen" xlink:href="KX064805" xlink:type="simple">KX064805</ext-link>, <ext-link xmlns:xlink="http://www.w3.org/1999/xlink" ext-link-type="gen" xlink:href="KX064832" xlink:type="simple">KX064832</ext-link>, <ext-link xmlns:xlink="http://www.w3.org/1999/xlink" ext-link-type="gen" xlink:href="KX064833" xlink:type="simple">KX064833</ext-link>, <ext-link xmlns:xlink="http://www.w3.org/1999/xlink" ext-link-type="gen" xlink:href="KX064857" xlink:type="simple">KX064857</ext-link>, <ext-link xmlns:xlink="http://www.w3.org/1999/xlink" ext-link-type="gen" xlink:href="KX064858" xlink:type="simple">KX064858</ext-link>, <ext-link xmlns:xlink="http://www.w3.org/1999/xlink" ext-link-type="gen" xlink:href="KX064900" xlink:type="simple">KX064900</ext-link>, <ext-link xmlns:xlink="http://www.w3.org/1999/xlink" ext-link-type="gen" xlink:href="KX064901" xlink:type="simple">KX064901</ext-link>, <ext-link xmlns:xlink="http://www.w3.org/1999/xlink" ext-link-type="gen" xlink:href="KX064926" xlink:type="simple">KX064926</ext-link>, <ext-link xmlns:xlink="http://www.w3.org/1999/xlink" ext-link-type="gen" xlink:href="KX064927" xlink:type="simple">KX064927</ext-link>.</p></tp:treatment-sec><tp:treatment-sec sec-type="Description"><title>Description.</title><p>Integument color pale orange with lighter appendages. Body finely rugose with larger tubercles along tergal margins and small tubercles anteriorly on <abbrev xmlns:xlink="http://www.w3.org/1999/xlink" xlink:title="eye mound" xlink:type="simple">EM</abbrev>; 2-3 pairs of <abbrev xmlns:xlink="http://www.w3.org/1999/xlink" xlink:title="anterior tubercles of scute" xlink:type="simple">AT</abbrev>. <abbrev xmlns:xlink="http://www.w3.org/1999/xlink" xlink:title="eye mound" xlink:type="simple">EM</abbrev> low and rounded, eyes present. Palpal <abbrev xmlns:xlink="http://www.w3.org/1999/xlink" xlink:title="femur" xlink:type="simple">Fm</abbrev> with median dorsobasal row of 3 asetose tubercles and one small mesal tubercle. Palpal megaspines: trochanter 2 ventral; <abbrev xmlns:xlink="http://www.w3.org/1999/xlink" xlink:title="femur" xlink:type="simple">Fm</abbrev> 3 ventrobasal, one mesodistal; patella 2 mesal, one ectal; tibia and tarsus 2 mesal, 2 ectal. <abbrev xmlns:xlink="http://www.w3.org/1999/xlink" xlink:title="tarsal count" xlink:type="simple">TC</abbrev> 3-5-5-5.</p><p>MALE. Holotype (paratypes SDSU_TAC000297, SDSU_TAC000298): <abbrev xmlns:xlink="http://www.w3.org/1999/xlink" xlink:title="body length viewed laterally" xlink:type="simple">BL</abbrev> 1.3 (1.13–1.28). <abbrev xmlns:xlink="http://www.w3.org/1999/xlink" xlink:title="scute length from front edge of EM to posterior edge of scute, viewed dorsally" xlink:type="simple">SL</abbrev> 0.81 (0.75- 0.8), <abbrev xmlns:xlink="http://www.w3.org/1999/xlink" xlink:title="scute width at widest point, viewed dorsally)" xlink:type="simple">SW</abbrev> 0.78 (0.73–0.88). <abbrev xmlns:xlink="http://www.w3.org/1999/xlink" xlink:title="eye mound" xlink:type="simple">EM</abbrev> width 0.19 (0.20), height 0.11 (0.10- 0.13). <abbrev xmlns:xlink="http://www.w3.org/1999/xlink" xlink:title="genital operculum" xlink:type="simple">GO</abbrev> length 0.14, width 0.15. Leg II length 2.7 (2.34–2.64), Leg II/<abbrev xmlns:xlink="http://www.w3.org/1999/xlink" xlink:title="scute length from front edge of EM to posterior edge of scute, viewed dorsally" xlink:type="simple">SL</abbrev> 3.33 (2.93–3.12). <abbrev xmlns:xlink="http://www.w3.org/1999/xlink" xlink:title="trochanter of leg IV. 2" xlink:type="simple">TrIV</abbrev> spur short, straight. Penis <abbrev xmlns:xlink="http://www.w3.org/1999/xlink" xlink:title="ventral plate of penis" xlink:type="simple">VP</abbrev> entire, apically rounded, with 9 pairs of setae, <abbrev xmlns:xlink="http://www.w3.org/1999/xlink" xlink:title="apical spine of ventral plate" xlink:type="simple">AS</abbrev> absent; glans <abbrev xmlns:xlink="http://www.w3.org/1999/xlink" xlink:title="dorsal lobe of glans" xlink:type="simple">DL</abbrev> quadrate; <abbrev xmlns:xlink="http://www.w3.org/1999/xlink" xlink:title="parastylar lobes of glans" xlink:type="simple">PSL</abbrev> simple and bilobed, rounded at apical end; <abbrev xmlns:xlink="http://www.w3.org/1999/xlink" xlink:title="stylus" xlink:type="simple">S</abbrev> not visible.</p><p>FEMALE paratype SDSU_TAC000299: <abbrev xmlns:xlink="http://www.w3.org/1999/xlink" xlink:title="body length viewed laterally" xlink:type="simple">BL</abbrev> 1.5. <abbrev xmlns:xlink="http://www.w3.org/1999/xlink" xlink:title="scute length from front edge of EM to posterior edge of scute, viewed dorsally" xlink:type="simple">SL</abbrev> 0.8, <abbrev xmlns:xlink="http://www.w3.org/1999/xlink" xlink:title="scute width at widest point, viewed dorsally)" xlink:type="simple">SW</abbrev> 0.9. <abbrev xmlns:xlink="http://www.w3.org/1999/xlink" xlink:title="eye mound" xlink:type="simple">EM</abbrev> width 0.25, height 0.13. Leg II length 3.0, Leg II/<abbrev xmlns:xlink="http://www.w3.org/1999/xlink" xlink:title="scute length from front edge of EM to posterior edge of scute, viewed dorsally" xlink:type="simple">SL</abbrev> 3.75. Strongly imbricate <abbrev xmlns:xlink="http://www.w3.org/1999/xlink" xlink:title="ovipositor microspines" xlink:type="simple">OVM</abbrev>, apical teeth absent, 7 pairs of <abbrev xmlns:xlink="http://www.w3.org/1999/xlink" xlink:title="ovipositor apical setae" xlink:type="simple">OVS</abbrev>, curved, multifurcate.</p><fig id="F9" position="float" orientation="portrait"><label>Figure 9.</label><caption><p>Male <italic><tp:taxon-name><tp:taxon-name-part taxon-name-part-type="genus">Sitalcina</tp:taxon-name-part> <tp:taxon-name-part taxon-name-part-type="species">oasiensis</tp:taxon-name-part></tp:taxon-name></italic> (ETOH - SDSU_ OP3140, <abbrev xmlns:xlink="http://www.w3.org/1999/xlink" xlink:title="scanning electron microscope" xlink:type="simple">SEM</abbrev> prep - SDSU_TAC000289) – <bold>A</bold> habitus <bold>B</bold> <abbrev xmlns:xlink="http://www.w3.org/1999/xlink" xlink:title="eye mound" xlink:type="simple">EM</abbrev> <bold>C</bold> palpal <abbrev xmlns:xlink="http://www.w3.org/1999/xlink" xlink:title="femur" xlink:type="simple">Fm</abbrev>, asetose tubercles at arrows <bold>D</bold> <abbrev xmlns:xlink="http://www.w3.org/1999/xlink" xlink:title="trochanter of leg IV. 2" xlink:type="simple">TrIV</abbrev> <bold>E</bold> penis. Scale bar: 1 mm (<bold>A</bold>), 300 µm (<bold>B</bold>), 100 µm (<bold>C–E</bold>).</p></caption><graphic xmlns:xlink="http://www.w3.org/1999/xlink" xlink:href="zookeys-586-001-g009.jpg" position="float" orientation="portrait" xlink:type="simple" id="oo_87387.jpg"/></fig><fig id="F10" position="float" orientation="portrait"><label>Figure 10.</label><caption><p>Female <italic><tp:taxon-name><tp:taxon-name-part taxon-name-part-type="genus">Sitalcina</tp:taxon-name-part> <tp:taxon-name-part taxon-name-part-type="species">oasiensis</tp:taxon-name-part></tp:taxon-name></italic> (SDSU_TAC000290) – <bold>A</bold> <abbrev xmlns:xlink="http://www.w3.org/1999/xlink" xlink:title="trochanter of leg IV. 2" xlink:type="simple">TrIV</abbrev> <bold>B</bold> <abbrev xmlns:xlink="http://www.w3.org/1999/xlink" xlink:title="ovipositor" xlink:type="simple">OV</abbrev> <bold>C</bold> <abbrev xmlns:xlink="http://www.w3.org/1999/xlink" xlink:title="ovipositor microspines" xlink:type="simple">OVM</abbrev> <bold>D</bold> <abbrev xmlns:xlink="http://www.w3.org/1999/xlink" xlink:title="ovipositor apical setae" xlink:type="simple">OVS</abbrev>. Scale bar: 200 µm (<bold>A</bold>), 100 µm (<bold>B</bold>), 30 µm (<bold>C</bold>), 20 µm (<bold>D</bold>).</p></caption><graphic xmlns:xlink="http://www.w3.org/1999/xlink" xlink:href="zookeys-586-001-g010.jpg" position="float" orientation="portrait" xlink:type="simple" id="oo_87388.jpg"/></fig></tp:treatment-sec><tp:treatment-sec sec-type="material"><title>Other material examined.</title><p>See Suppl. material <xref ref-type="supplementary-material" rid="S1">1</xref>: Table S1 for locality information for specimens examined.</p></tp:treatment-sec><tp:treatment-sec sec-type="Distribution and habitat"><title>Distribution and habitat.</title><p>Known only from the type locality. Specimens were collected from sparse desert chaparral habitat, under small rocks amongst larger granite boulders, NE-facing slope above palm oases.</p><!--PageBreak--><!--PageBreak--></tp:treatment-sec><tp:treatment-sec><!--Section generated to contain objects referenced in tp:taxon-treatment.--><fig id="F1" position="float" orientation="portrait"><label>Figure 1.</label><caption><p>Distribution of <italic><tp:taxon-name><tp:taxon-name-part taxon-name-part-type="genus">Sitalcina</tp:taxon-name-part></tp:taxon-name></italic> and geographic sample. Groups include <italic><tp:taxon-name><tp:taxon-name-part taxon-name-part-type="genus">Sitalcina</tp:taxon-name-part> <tp:taxon-name-part taxon-name-part-type="species">californica</tp:taxon-name-part></tp:taxon-name></italic> (1 species), <italic><tp:taxon-name><tp:taxon-name-part taxon-name-part-type="genus">Sitalcina</tp:taxon-name-part> <tp:taxon-name-part taxon-name-part-type="species">lobata</tp:taxon-name-part></tp:taxon-name></italic> (1 species), and <italic><tp:taxon-name><tp:taxon-name-part taxon-name-part-type="genus">Sitalcina</tp:taxon-name-part> <tp:taxon-name-part taxon-name-part-type="species">sura</tp:taxon-name-part></tp:taxon-name></italic> (8 described species, 4 geographically novel populations). Sampled populations indicated by circles. General species distributions follow <xref ref-type="bibr" rid="B72">Ubick and Briggs (2008)</xref>.</p></caption><graphic xmlns:xlink="http://www.w3.org/1999/xlink" xlink:href="zookeys-586-001-g001.jpg" position="float" orientation="portrait" xlink:type="simple" id="oo_87379.jpg"/></fig><supplementary-material xmlns:xlink="http://www.w3.org/1999/xlink" id="S1" position="float" orientation="portrait" xlink:type="simple"><label>Supplementary material 1</label><caption><p>Supplementary Tables 1–3</p><p>Table S1. Voucher and locality data</p><p>Table S2. PCR primer and reaction information</p><p>Table S3. GenBank accession information</p></caption><p>Data type: Excel Table</p><p>Explanation note:</p><media xlink:href="zookeys-586-001-s001.xls" mimetype="application" mime-subtype="vnd.ms-excel" position="float" orientation="portrait" xlink:type="simple" id="oo_87392.xls"/><permissions><license xlink:type="simple"><license-p>This dataset is made available under the Open Database License (http://opendatacommons.org/licenses/odbl/1.0/). The Open Database License (ODbL) is a license agreement intended to allow users to freely share, modify, and use this Dataset while maintaining this same freedom for others, provided that the original source and author(s) are credited.</license-p></license></permissions><attrib specific-use="authors">Angela DiDomenico, Marshal Hedin</attrib></supplementary-material></tp:treatment-sec><ref-list><ref id="B72"><mixed-citation xmlns:xlink="http://www.w3.org/1999/xlink" xlink:type="simple">
          <person-group><name name-style="western"><surname>Ubick</surname><given-names>D</given-names></name><name name-style="western"><surname>Briggs</surname><given-names>TS</given-names></name></person-group> (<year>2008</year>) <article-title>The harvestman family <tp:taxon-name><tp:taxon-name-part taxon-name-part-type="family">Phalangodidae</tp:taxon-name-part></tp:taxon-name> 6. Revision of the <italic><tp:taxon-name><tp:taxon-name-part taxon-name-part-type="genus">Sitalcina</tp:taxon-name-part></tp:taxon-name></italic> complex (<tp:taxon-name><tp:taxon-name-part taxon-name-part-type="order">Opiliones</tp:taxon-name-part></tp:taxon-name>, <tp:taxon-name><tp:taxon-name-part taxon-name-part-type="suborder">Laniatores</tp:taxon-name-part></tp:taxon-name>).</article-title> <source>Proceedings of the California Academy of Sciences</source> <volume>59</volume>: <fpage>1</fpage>–<lpage>108</lpage>.</mixed-citation></ref></ref-list></tp:taxon-treatment>
