# Supplementary material for: New species in the Sitalcina sura species group (Opiliones, Laniatores, Phalangodidae), with evidence for a biogeographic link between California desert canyons and Arizona sky islands
Source: Zookeys. 2016 May 4;(586):1–36. doi: 10.3897/zookeys.586.7832 (PMC4857029; doi:10.3897/zookeys.586.7832)
Supplement: XML Treatment for Sitalcina ubicki [file zookeys.586.7832-treatment3.xml]

<!DOCTYPE tp:taxon-treatment
  PUBLIC "-//TaxonX//DTD Taxonomic Treatment Publishing DTD v0 20100105//EN" "tax-treatment-NSO.dtd">
<tp:taxon-treatment xmlns:tp="http://www.plazi.org/taxpub"><tp:treatment-meta><kwd-group><label>Taxon classification</label><kwd><named-content content-type="kingdom">Animalia</named-content></kwd><kwd><named-content content-type="order">Opiliones</named-content></kwd><kwd><named-content content-type="family">Phalangodidae</named-content></kwd></kwd-group><mixed-citation publication-type="journal"><person-group><name><surname>DiDomenico</surname><given-names>Angela</given-names></name><name><surname>Hedin</surname><given-names>Marshal</given-names></name></person-group><article-title>New species in the <italic><tp:taxon-name><tp:taxon-name-part taxon-name-part-type="genus">Sitalcina</tp:taxon-name-part> <tp:taxon-name-part taxon-name-part-type="species">sura</tp:taxon-name-part></tp:taxon-name></italic> species group (<tp:taxon-name><tp:taxon-name-part taxon-name-part-type="order">Opiliones</tp:taxon-name-part></tp:taxon-name>, <tp:taxon-name><tp:taxon-name-part taxon-name-part-type="suborder">Laniatores</tp:taxon-name-part></tp:taxon-name>, <tp:taxon-name><tp:taxon-name-part taxon-name-part-type="family">Phalangodidae</tp:taxon-name-part></tp:taxon-name>), with evidence for a biogeographic link between California desert canyons and Arizona sky islands</article-title><source>Zookeys</source><day>4</day><month>5</month><year>2016</year><volume>2016</volume><issue>586</issue><fpage>1</fpage><lpage>36</lpage><pub-id pub-id-type="doi">10.3897/zookeys.586.7832</pub-id></mixed-citation></tp:treatment-meta><tp:nomenclature><tp:taxon-name>
              <tp:taxon-name-part taxon-name-part-type="genus">Sitalcina</tp:taxon-name-part>
              <tp:taxon-name-part taxon-name-part-type="species">ubicki</tp:taxon-name-part>
              <object-id xmlns:xlink="http://www.w3.org/1999/xlink" content-type="zoobank" xlink:type="simple">http://zoobank.org/ECA3E4F6-7182-4974-8875-5FFF30EDB6B6</object-id>
            </tp:taxon-name><tp:taxon-authority>DiDomenico &amp; Hedin</tp:taxon-authority><tp:taxon-status xmlns:xlink="http://www.w3.org/1999/xlink" xlink:type="simple">sp. n.</tp:taxon-status><xref ref-type="fig" rid="F1">Figures: map Figure 1</xref><xref ref-type="fig" rid="F11">; male Figure 11A–D</xref><xref ref-type="fig" rid="F12">; female Figure 12A–D</xref></tp:nomenclature><tp:treatment-sec sec-type="type material"><title>Type material.</title><p>
              <bold>Holotype</bold> male (SDSU_TAC000216, CASENT 9029999) from California, Santa Barbara County, Santa Ynez Mtns, Montecito, E Mountain Drive, 0.4 mi NE from jct. with Cold Spring Road <named-content xmlns:xlink="http://www.w3.org/1999/xlink" content-type="dwc:verbatimCoordinates" xlink:type="simple"><named-content content-type="geo-json" specific-use="{&#34;type&#34;:&#34;Point&#34;,&#34;coordinates&#34;:[-119.65288,34.45496]}" xlink:type="simple">N34.45496°, W119.65288°</named-content></named-content>, elev. ca. 230 m. Collected by A. DiDomenico, K. Emata, E. Garcia, A. Schönhofer, February 18, 2012.</p></tp:treatment-sec><tp:treatment-sec sec-type="Etymology"><title>Etymology.</title><p>This species is named in honor of Darrell Ubick (<named-content xmlns:xlink="http://www.w3.org/1999/xlink" content-type="dwc:institutional_code" xlink:type="simple">CAS</named-content>) whose foundational taxonomic research with <italic><tp:taxon-name><tp:taxon-name-part taxon-name-part-type="genus">Sitalcina</tp:taxon-name-part></tp:taxon-name></italic> made this project possible.</p></tp:treatment-sec><tp:treatment-sec sec-type="Diagnosis"><title>Diagnosis.</title><p>Similar to other members of the northern coastal clade (<italic><tp:taxon-name><tp:taxon-name-part taxon-name-part-type="genus">Sitalcina</tp:taxon-name-part> <tp:taxon-name-part taxon-name-part-type="species">sura</tp:taxon-name-part></tp:taxon-name></italic>, <italic><tp:taxon-name><tp:taxon-name-part taxon-name-part-type="genus">Sitalcina</tp:taxon-name-part> <tp:taxon-name-part taxon-name-part-type="species">seca</tp:taxon-name-part></tp:taxon-name></italic>, <italic><tp:taxon-name><tp:taxon-name-part taxon-name-part-type="genus">Sitalcina</tp:taxon-name-part> <tp:taxon-name-part taxon-name-part-type="species">chalona</tp:taxon-name-part></tp:taxon-name></italic>) in body form, relatively large-bodied, with a tall and pointed, tuberculate <abbrev xmlns:xlink="http://www.w3.org/1999/xlink" xlink:title="eye mound" xlink:type="simple">EM</abbrev>. Male <abbrev xmlns:xlink="http://www.w3.org/1999/xlink" xlink:title="trochanter of leg IV. 2" xlink:type="simple">TrIV</abbrev> spur curved, penis <abbrev xmlns:xlink="http://www.w3.org/1999/xlink" xlink:title="parastylar lobes of glans" xlink:type="simple">PSL</abbrev> similar to but distinguishable from <italic><tp:taxon-name><tp:taxon-name-part taxon-name-part-type="genus">Sitalcina</tp:taxon-name-part> <tp:taxon-name-part taxon-name-part-type="species">chalona</tp:taxon-name-part></tp:taxon-name></italic>.</p><!--PageBreak--></tp:treatment-sec><tp:treatment-sec sec-type="Genetic data"><title>Genetic data.</title><p>GenBank Accession numbers: <ext-link xmlns:xlink="http://www.w3.org/1999/xlink" ext-link-type="gen" xlink:href="KX064794" xlink:type="simple">KX064794</ext-link>, <ext-link xmlns:xlink="http://www.w3.org/1999/xlink" ext-link-type="gen" xlink:href="KX064795" xlink:type="simple">KX064795</ext-link>, <ext-link xmlns:xlink="http://www.w3.org/1999/xlink" ext-link-type="gen" xlink:href="KX064822" xlink:type="simple">KX064822</ext-link>, <ext-link xmlns:xlink="http://www.w3.org/1999/xlink" ext-link-type="gen" xlink:href="KX064823" xlink:type="simple">KX064823</ext-link>, <ext-link xmlns:xlink="http://www.w3.org/1999/xlink" ext-link-type="gen" xlink:href="KX064850" xlink:type="simple">KX064850</ext-link>, <ext-link xmlns:xlink="http://www.w3.org/1999/xlink" ext-link-type="gen" xlink:href="KX064851" xlink:type="simple">KX064851</ext-link>, <ext-link xmlns:xlink="http://www.w3.org/1999/xlink" ext-link-type="gen" xlink:href="KX064873" xlink:type="simple">KX064873</ext-link>, <ext-link xmlns:xlink="http://www.w3.org/1999/xlink" ext-link-type="gen" xlink:href="KX064890" xlink:type="simple">KX064890</ext-link>, <ext-link xmlns:xlink="http://www.w3.org/1999/xlink" ext-link-type="gen" xlink:href="KX064891" xlink:type="simple">KX064891</ext-link>, <ext-link xmlns:xlink="http://www.w3.org/1999/xlink" ext-link-type="gen" xlink:href="KX064916" xlink:type="simple">KX064916</ext-link>, <ext-link xmlns:xlink="http://www.w3.org/1999/xlink" ext-link-type="gen" xlink:href="KX064917" xlink:type="simple">KX064917</ext-link>, <ext-link xmlns:xlink="http://www.w3.org/1999/xlink" ext-link-type="gen" xlink:href="KX064946" xlink:type="simple">KX064946</ext-link>, <ext-link xmlns:xlink="http://www.w3.org/1999/xlink" ext-link-type="gen" xlink:href="KX064947" xlink:type="simple">KX064947</ext-link></p></tp:treatment-sec><tp:treatment-sec sec-type="Description"><title>Description.</title><p>Integument color light orange with lighter appendages. Body finely rugose with larger tubercles along tergal margins and anteriorly on <abbrev xmlns:xlink="http://www.w3.org/1999/xlink" xlink:title="eye mound" xlink:type="simple">EM</abbrev>; 3-4 pairs of <abbrev xmlns:xlink="http://www.w3.org/1999/xlink" xlink:title="anterior tubercles of scute" xlink:type="simple">AT</abbrev>. <abbrev xmlns:xlink="http://www.w3.org/1999/xlink" xlink:title="eye mound" xlink:type="simple">EM</abbrev> tall, slightly pointed, eyes present. Palpal <abbrev xmlns:xlink="http://www.w3.org/1999/xlink" xlink:title="femur" xlink:type="simple">Fm</abbrev> with median dorsobasal row of 4 asetose tubercles and one small mesal tubercle. Palpal megaspines: trochanter 2 ventral; <abbrev xmlns:xlink="http://www.w3.org/1999/xlink" xlink:title="femur" xlink:type="simple">Fm</abbrev> 3 ventrobasal, one mesodistal; patella 2 mesal, one ectal; tibia and tarsus 2 mesal, 2 ectal. <abbrev xmlns:xlink="http://www.w3.org/1999/xlink" xlink:title="tarsal count" xlink:type="simple">TC</abbrev> 3-5-5-5.</p><!--PageBreak--><p>MALE. Holotype (paratypes SDSU_TAC000300, SDSU_TAC000301, SDSU_TAC000302): <abbrev xmlns:xlink="http://www.w3.org/1999/xlink" xlink:title="body length viewed laterally" xlink:type="simple">BL</abbrev> 2.1 (1.68–2.4). <abbrev xmlns:xlink="http://www.w3.org/1999/xlink" xlink:title="scute length from front edge of EM to posterior edge of scute, viewed dorsally" xlink:type="simple">SL</abbrev> 1.14 (1.15–1.4), <abbrev xmlns:xlink="http://www.w3.org/1999/xlink" xlink:title="scute width at widest point, viewed dorsally)" xlink:type="simple">SW</abbrev> 1.3 (1.2–1.4). <abbrev xmlns:xlink="http://www.w3.org/1999/xlink" xlink:title="eye mound" xlink:type="simple">EM</abbrev> width 0.33 (0.35–0.4), height 0.23 (0.25–0.35). <abbrev xmlns:xlink="http://www.w3.org/1999/xlink" xlink:title="genital operculum" xlink:type="simple">GO</abbrev> length 0.21, width 0.21. Leg II length 5.16 (4.2–5.12), Leg II/Scute Length 4.52 (3.14–3.66). <abbrev xmlns:xlink="http://www.w3.org/1999/xlink" xlink:title="trochanter of leg IV. 2" xlink:type="simple">TrIV</abbrev> spur short, curved. Penis <!--PageBreak--><abbrev xmlns:xlink="http://www.w3.org/1999/xlink" xlink:title="ventral plate of penis" xlink:type="simple">VP</abbrev> entire, apically pointed, with 12 pairs of setae, <abbrev xmlns:xlink="http://www.w3.org/1999/xlink" xlink:title="apical spine of ventral plate" xlink:type="simple">AS</abbrev> absent; glans <abbrev xmlns:xlink="http://www.w3.org/1999/xlink" xlink:title="dorsal lobe of glans" xlink:type="simple">DL</abbrev> quadrate; <abbrev xmlns:xlink="http://www.w3.org/1999/xlink" xlink:title="parastylar lobes of glans" xlink:type="simple">PSL</abbrev> simple, rounded at apical end; <abbrev xmlns:xlink="http://www.w3.org/1999/xlink" xlink:title="stylus" xlink:type="simple">S</abbrev> thick.</p><p>FEMALE. Paratypes SDSU_TAC000207 (SDSU_TAC000303, SDSU_TAC000304): <abbrev xmlns:xlink="http://www.w3.org/1999/xlink" xlink:title="body length viewed laterally" xlink:type="simple">BL</abbrev> 1.88 (1.7–2.0). <abbrev xmlns:xlink="http://www.w3.org/1999/xlink" xlink:title="scute length from front edge of EM to posterior edge of scute, viewed dorsally" xlink:type="simple">SL</abbrev> 1.36 (1.0–1.25), <abbrev xmlns:xlink="http://www.w3.org/1999/xlink" xlink:title="scute width at widest point, viewed dorsally)" xlink:type="simple">SW</abbrev> 1.4 (1.25–1.35). <abbrev xmlns:xlink="http://www.w3.org/1999/xlink" xlink:title="eye mound" xlink:type="simple">EM</abbrev> width 0.36 (0.35), height 0.36 (0.2–0.25). Leg II length 4.48 (3.75–4.4), Leg II/Scute Length 3.29 (3.0–3.52). Slightly imbricate <abbrev xmlns:xlink="http://www.w3.org/1999/xlink" xlink:title="ovipositor microspines" xlink:type="simple">OVM</abbrev>, 6 pairs of <abbrev xmlns:xlink="http://www.w3.org/1999/xlink" xlink:title="ovipositor apical setae" xlink:type="simple">OVS</abbrev>, straight, multifurcate.</p><fig id="F11" position="float" orientation="portrait"><label>Figure 11.</label><caption><p>Male <italic><tp:taxon-name><tp:taxon-name-part taxon-name-part-type="genus">Sitalcina</tp:taxon-name-part> <tp:taxon-name-part taxon-name-part-type="species">ubicki</tp:taxon-name-part></tp:taxon-name></italic> (ETOH - SDSU_TAC000216, <abbrev xmlns:xlink="http://www.w3.org/1999/xlink" xlink:title="scanning electron microscope" xlink:type="simple">SEM</abbrev> prep - SDSU_TAC000291) – <bold>A</bold> habitus <bold>B</bold> penis, stylus at arrow <bold>C</bold> <abbrev xmlns:xlink="http://www.w3.org/1999/xlink" xlink:title="eye mound" xlink:type="simple">EM</abbrev> <bold>D</bold> <abbrev xmlns:xlink="http://www.w3.org/1999/xlink" xlink:title="trochanter of leg IV. 2" xlink:type="simple">TrIV</abbrev>. Scale bar: 1 mm (<bold>A</bold>), 200 µm (<bold>C</bold>), 100 µm (<bold>B, D</bold>).</p></caption><graphic xmlns:xlink="http://www.w3.org/1999/xlink" xlink:href="zookeys-586-001-g011.jpg" position="float" orientation="portrait" xlink:type="simple" id="oo_87389.jpg"/></fig><fig id="F12" position="float" orientation="portrait"><label>Figure 12.</label><caption><p>Female <italic><tp:taxon-name><tp:taxon-name-part taxon-name-part-type="genus">Sitalcina</tp:taxon-name-part> <tp:taxon-name-part taxon-name-part-type="species">ubicki</tp:taxon-name-part></tp:taxon-name></italic> (SDSU_TAC000292) – <bold>A</bold> <abbrev xmlns:xlink="http://www.w3.org/1999/xlink" xlink:title="eye mound" xlink:type="simple">EM</abbrev> <bold>B</bold> <abbrev xmlns:xlink="http://www.w3.org/1999/xlink" xlink:title="trochanter of leg IV. 2" xlink:type="simple">TrIV</abbrev> <bold>C</bold> <abbrev xmlns:xlink="http://www.w3.org/1999/xlink" xlink:title="ovipositor" xlink:type="simple">OV</abbrev> <bold>D</bold> <abbrev xmlns:xlink="http://www.w3.org/1999/xlink" xlink:title="ovipositor microspines" xlink:type="simple">OVM</abbrev> <bold>E</bold> <abbrev xmlns:xlink="http://www.w3.org/1999/xlink" xlink:title="ovipositor apical setae" xlink:type="simple">OVS</abbrev>. Scale bar: 100 µm (<bold>A, B, C</bold>), 20 µm (<bold>D, E</bold>).</p></caption><graphic xmlns:xlink="http://www.w3.org/1999/xlink" xlink:href="zookeys-586-001-g012.jpg" position="float" orientation="portrait" xlink:type="simple" id="oo_87390.jpg"/></fig></tp:treatment-sec><tp:treatment-sec sec-type="material"><title>Other material examined.</title><p>See Suppl. material <xref ref-type="supplementary-material" rid="S1">1</xref>: Table S1 for locality information of all specimens examined.</p></tp:treatment-sec><tp:treatment-sec sec-type="Distribution and habitat"><title>Distribution and habitat.</title><p>Known only from the vicinity of Montecito, Santa Ynez Mountains, Santa Barbara County. Specimens were found under stones, in narrow ravine with stream, in a <italic><tp:taxon-name><tp:taxon-name-part taxon-name-part-type="genus">Quercus</tp:taxon-name-part></tp:taxon-name></italic> and <italic><tp:taxon-name><tp:taxon-name-part taxon-name-part-type="genus">Platanus</tp:taxon-name-part></tp:taxon-name></italic> forest.</p></tp:treatment-sec><tp:treatment-sec sec-type="Note"><title>Note.</title><p>This population was mentioned by <xref ref-type="bibr" rid="B72">Ubick and Briggs (2008)</xref>, but specimens were damaged and left undescribed. The new material collected for this study is from the same general vicinity as specimens studied by <xref ref-type="bibr" rid="B72">Ubick and Briggs (2008)</xref>; northern edge of Montecito, off East Mountain Drive.</p></tp:treatment-sec><tp:treatment-sec><!--Section generated to contain objects referenced in tp:taxon-treatment.--><fig id="F1" position="float" orientation="portrait"><label>Figure 1.</label><caption><p>Distribution of <italic><tp:taxon-name><tp:taxon-name-part taxon-name-part-type="genus">Sitalcina</tp:taxon-name-part></tp:taxon-name></italic> and geographic sample. Groups include <italic><tp:taxon-name><tp:taxon-name-part taxon-name-part-type="genus">Sitalcina</tp:taxon-name-part> <tp:taxon-name-part taxon-name-part-type="species">californica</tp:taxon-name-part></tp:taxon-name></italic> (1 species), <italic><tp:taxon-name><tp:taxon-name-part taxon-name-part-type="genus">Sitalcina</tp:taxon-name-part> <tp:taxon-name-part taxon-name-part-type="species">lobata</tp:taxon-name-part></tp:taxon-name></italic> (1 species), and <italic><tp:taxon-name><tp:taxon-name-part taxon-name-part-type="genus">Sitalcina</tp:taxon-name-part> <tp:taxon-name-part taxon-name-part-type="species">sura</tp:taxon-name-part></tp:taxon-name></italic> (8 described species, 4 geographically novel populations). Sampled populations indicated by circles. General species distributions follow <xref ref-type="bibr" rid="B72">Ubick and Briggs (2008)</xref>.</p></caption><graphic xmlns:xlink="http://www.w3.org/1999/xlink" xlink:href="zookeys-586-001-g001.jpg" position="float" orientation="portrait" xlink:type="simple" id="oo_87379.jpg"/></fig><supplementary-material xmlns:xlink="http://www.w3.org/1999/xlink" id="S1" position="float" orientation="portrait" xlink:type="simple"><label>Supplementary material 1</label><caption><p>Supplementary Tables 1–3</p><p>Table S1. Voucher and locality data</p><p>Table S2. PCR primer and reaction information</p><p>Table S3. GenBank accession information</p></caption><p>Data type: Excel Table</p><p>Explanation note:</p><media xlink:href="zookeys-586-001-s001.xls" mimetype="application" mime-subtype="vnd.ms-excel" position="float" orientation="portrait" xlink:type="simple" id="oo_87392.xls"/><permissions><license xlink:type="simple"><license-p>This dataset is made available under the Open Database License (http://opendatacommons.org/licenses/odbl/1.0/). The Open Database License (ODbL) is a license agreement intended to allow users to freely share, modify, and use this Dataset while maintaining this same freedom for others, provided that the original source and author(s) are credited.</license-p></license></permissions><attrib specific-use="authors">Angela DiDomenico, Marshal Hedin</attrib></supplementary-material></tp:treatment-sec><ref-list><ref id="B72"><mixed-citation xmlns:xlink="http://www.w3.org/1999/xlink" xlink:type="simple">
          <person-group><name name-style="western"><surname>Ubick</surname><given-names>D</given-names></name><name name-style="western"><surname>Briggs</surname><given-names>TS</given-names></name></person-group> (<year>2008</year>) <article-title>The harvestman family <tp:taxon-name><tp:taxon-name-part taxon-name-part-type="family">Phalangodidae</tp:taxon-name-part></tp:taxon-name> 6. Revision of the <italic><tp:taxon-name><tp:taxon-name-part taxon-name-part-type="genus">Sitalcina</tp:taxon-name-part></tp:taxon-name></italic> complex (<tp:taxon-name><tp:taxon-name-part taxon-name-part-type="order">Opiliones</tp:taxon-name-part></tp:taxon-name>, <tp:taxon-name><tp:taxon-name-part taxon-name-part-type="suborder">Laniatores</tp:taxon-name-part></tp:taxon-name>).</article-title> <source>Proceedings of the California Academy of Sciences</source> <volume>59</volume>: <fpage>1</fpage>–<lpage>108</lpage>.</mixed-citation></ref></ref-list></tp:taxon-treatment>
