# Supplementary material for: New species in the Sitalcina sura species group (Opiliones, Laniatores, Phalangodidae), with evidence for a biogeographic link between California desert canyons and Arizona sky islands
Source: Zookeys. 2016 May 4;(586):1–36. doi: 10.3897/zookeys.586.7832 (PMC4857029; doi:10.3897/zookeys.586.7832)
Supplement: Supplementary material 1 — Supplementary Tables 1–3 Table S1. Voucher and locality data Table S2. PCR primer and reaction information Table S3. GenBank accession information [file zookeys-586-001-s001.xls]

## Sheet: S1.Voucher_Information
CAT #	Collectors	FIELD #	Event date (YYYY-MM-DD)	Scientific Name	SEX	Author	Identified By	Country	State	County	LOCALITY	Decimal latitude	Decimal longitude	Datum	Habitat	Prepartion
	M Hedin	MCH 08_011	2008-02-09	Sitalcina lobata	M	Goodnight & Goodnight, 1942	M Hedin	USA	CA	San Diego	Hwy 78, Banner Grade, Banner Canyon	33.0807	-116.573	WGS84	N-facing oak litter
SDSU_OP2553	M Pohilronakis, J Nolt		2009-01-07	Sitalcina californica	F	(Banks, 1893)	M Hedin	USA	CA	San Luis Obispo	Montana de Oro, Coon Creek Trail	35.2526	-120.882	WGS84
SDSU_OP3010	M Hedin, E Garcia, A DiDomenico		2012-02-19	Sitalcina borregoensis	M	Briggs, 1968	M Hedin	USA	CA	San Diego	ABDSP, Mountain Palm Springs area, Surprise Canyon grove	32.8645	-116.228	WGS84	under rocks, narrow N-facing ravine
SDSU_OP3011	M Hedin, E Garcia, A DiDomenico		2012-02-19	Sitalcina borregoensis	M	Briggs, 1968	M Hedin	USA	CA	San Diego	ABDSP, Mountain Palm Springs area, Surprise Canyon grove	32.8645	-116.228	WGS84	under rocks, narrow N-facing ravine
SDSU_TAC000293	M Hedin, E Garcia, A DiDomenico		2012-02-19	Sitalcina borregoensis	M	Briggs, 1968	M Hedin	USA	CA	San Diego	ABDSP, Mountain Palm Springs area, Surprise Canyon grove	32.8645	-116.228	WGS84	under rocks, narrow N-facing ravine	SEM prep
SDSU_OP3139	A DiDomenico, D Carlson, S Derkarabetian, S Bejarano		2013-02-23	Sitalcina oasiensis	F	DiDomenico & Hedin, 2016	A DiDomenico	USA	CA	San Diego	ABDSP, Borrego Palm Canyon, sw palm oasis	33.2803	-116.434	WGS84	N-facing slope, under rocks
SDSU_OP3140	A DiDomenico, D Carlson, S Derkarabetian, S Bejarano		2013-02-23	Sitalcina oasiensis	M	DiDomenico & Hedin, 2016	A DiDomenico	USA	CA	San Diego	ABDSP, Borrego Palm Canyon, sw palm oasis	33.2803	-116.434	WGS84	N-facing slope, under rocks
SDSU_TAC000289	A DiDomenico, D Carlson, S Derkarabetian, S Bejarano		2013-02-23	Sitalcina oasiensis	M	DiDomenico & Hedin, 2016	A DiDomenico	USA	CA	San Diego	ABDSP, Borrego Palm Canyon, sw palm oasis	33.2803	-116.434	WGS84	N-facing slope, under rocks	SEM prep
SDSU_TAC000290	A DiDomenico, D Carlson, S Derkarabetian, S Bejarano		2013-02-23	Sitalcina oasiensis	F	DiDomenico & Hedin, 2016	A DiDomenico	USA	CA	San Diego	ABDSP, Borrego Palm Canyon, sw palm oasis	33.2803	-116.434	WGS84	N-facing slope, under rocks	SEM prep
SDSU_TAC000297	A DiDomenico, D Carlson, S Derkarabetian, S Bejarano		2013-02-23	Sitalcina oasiensis	M	DiDomenico & Hedin, 2016	A DiDomenico	USA	CA	San Diego	ABDSP, Borrego Palm Canyon, sw palm oasis	33.2803	-116.434	WGS84	N-facing slope, under rocks
SDSU_TAC000298	A DiDomenico, D Carlson, S Derkarabetian, S Bejarano		2013-02-23	Sitalcina oasiensis	M	DiDomenico & Hedin, 2016	A DiDomenico	USA	CA	San Diego	ABDSP, Borrego Palm Canyon, sw palm oasis	33.2803	-116.434	WGS84	N-facing slope, under rocks
SDSU_TAC000299	A DiDomenico, D Carlson, S Derkarabetian, S Bejarano		2013-02-23	Sitalcina oasiensis	F	DiDomenico & Hedin, 2016	A DiDomenico	USA	CA	San Diego	ABDSP, Borrego Palm Canyon, sw palm oasis	33.2803	-116.434	WGS84	N-facing slope, under rocks
SDSU_OP3005	M Hedin, A Schönhofer, C Richart, A DiDomenico, E Stiner, K Emata, E Garcia, D Sitzmann	MCH 12_018	2012-03-27	Sitalcina catalina	F	Ubick & Briggs, 2008	M Hedin	USA	AZ	Pima	Santa Catalina Mtns, Catalina Hwy, Bear Canyon	32.3617	-110.715	WGS84	N-facing canyon
SDSU_OP3006	M Hedin, A Schönhofer, C Richart, A DiDomenico, E Stiner, K Emata, E Garcia, D Sitzmann	MCH 12_018	2012-03-27	Sitalcina catalina	F	Ubick & Briggs, 2008	M Hedin	USA	AZ	Pima	Santa Catalina Mtns, Catalina Hwy, Bear Canyon	32.3617	-110.715	WGS84	N-facing canyon
SDSU_OP3106	A DiDomenico		2013-01-13	Sitalcina chalona	M	(Briggs, 1968)	A DiDomenico	USA	CA	San Benito	Pinnacles NM, Bear Gulch	36.48	-121.183	WGS84	N-facing ravine
SDSU_OP3107	A DiDomenico		2013-01-13	Sitalcina chalona	M	(Briggs, 1968)	A DiDomenico	USA	CA	San Benito	Pinnacles NM, Bear Gulch	36.48	-121.183	WGS84	N-facing ravine
SDSU_OP3012	A DiDomenico, A Schönhofer, E Garcia, K Emata		2012-05-21	Sitalcina flava	M	Briggs, 1968	A DiDomenico	USA	CA	Los Angeles	Santa Monica Mtns, Piuma Road	34.0662	-118.68	WGS84	N-facing oak forest, under moss covered rocks
SDSU_OP3013	A DiDomenico, A Schönhofer, E Garcia, K Emata		2012-05-21	Sitalcina flava	M	Briggs, 1968	A DiDomenico	USA	CA	Los Angeles	Santa Monica Mtns, Piuma Road	34.0662	-118.68	WGS84	N-facing oak forest, under moss covered rocks
SDSU_OP2932	A Schönhofer, E Garcia		2012-01-04	Sitalcina flava	F	Briggs, 1968	A Schönhofer	USA	CA	Los Angeles	Santa Monica Mtns, Topanga Canyon, Tripet Ranch	34.096	-118.585	WGS84	under stones in oak forest along dry creek
SDSU_OP2933	A Schönhofer, E Garcia		2012-01-04	Sitalcina flava	F	Briggs, 1968	A Schönhofer	USA	CA	Los Angeles	Santa Monica Mtns, Topanga Canyon, Tripet Ranch	34.096	-118.585	WGS84	under stones in oak forest along dry creek
SDSU_OP2989	M Hedin, A Schönhofer, C Richart, A DiDomenico, E Stiner, K Emata, E Garcia, D Sitzmann	MCH 12_010	2012-03-24	Sitalcina peacheyi	F	Ubick & Briggs, 2008	M Hedin	USA	AZ	Santa Cruz	Madera Canyon, off Vault Mine Trail, Santa Rita Mtns	31.7031	-110.876	WGS84	rich mixed canyon forest, N facing ridges
SDSU_OP2990	M Hedin, A Schönhofer, C Richart, A DiDomenico, E Stiner, K Emata, E Garcia, D Sitzmann	MCH 12_010	2012-03-24	Sitalcina peacheyi	M	Ubick & Briggs, 2008	M Hedin	USA	AZ	Santa Cruz	Madera Canyon, off Vault Mine Trail, Santa Rita Mtns	31.7031	-110.876	WGS84	rich mixed canyon forest, N facing ridges
SDSU_OP2995	M Hedin, A Schönhofer, C Richart, A DiDomenico, E Stiner, K Emata, E Garcia, D Sitzmann	MCH 12_012	2012-03-25	Sitalcina peacheyi	F	Ubick & Briggs, 2008	M Hedin	USA	AZ	Pima	Baboquivari Mountains, upper Brown Canyon	31.7717	-111.576	WGS84	rocky oak/juniper canyon
SDSU_OP2999	M Hedin, A Schönhofer, C Richart, A DiDomenico, E Stiner, K Emata, E Garcia, D Sitzmann	MCH 12_012	2012-03-25	Sitalcina peacheyi	F	Ubick & Briggs, 2008	M Hedin	USA	AZ	Pima	Baboquivari Mountains, upper Brown Canyon	31.7717	-111.576	WGS84	rocky oak/juniper canyon
SDSU_OP2983	M Hedin, A Schönhofer, C Richart, A DiDomenico, E Stiner, K Emata, E Garcia, D Sitzmann	MCH 12_005	2012-03-23	Sitalcina rothi	F	Ubick & Briggs, 2008	M Hedin	USA	AZ	Yavapai	W of Peeples Valley, Model Creek Rd, off Monica Mine Rd	34.2805	-112.783	WGS84	N facing volcanic talus, pinyon, above stream
SDSU_OP2984	M Hedin, A Schönhofer, C Richart, A DiDomenico, E Stiner, K Emata, E Garcia, D Sitzmann	MCH 12_005	2012-03-23	Sitalcina rothi	F	Ubick & Briggs, 2008	M Hedin	USA	AZ	Yavapai	W of Peeples Valley, Model Creek Rd, off Monica Mine Rd	34.2805	-112.783	WGS84	N facing volcanic talus, pinyon, above stream
SDSU_OP2988	M Hedin, A Schönhofer, C Richart, A DiDomenico, E Stiner, K Emata, E Garcia, D Sitzmann	MCH 12_006	2012-03-23	Sitalcina sp	F		M Hedin	USA	AZ	Yavapai	Hwy 89, near Glen Oaks, NE of Wilhoit	34.4392	-112.547	WGS84	Ponderosa pine, rocky ravine
SDSU_OP2939	A Schönhofer, M Hoffmann, E Garcia		2012-01-06	Sitalcina seca	M	Ubick & Briggs, 2008	A Schönhofer	USA	CA	Monterey	Kirk Creek Campground	35.99	-121.496	WGS84	N-facing stand of trees, under logs in leaf litter
SDSU_OP2940	A Schönhofer, M Hoffmann, E Garcia		2012-01-06	Sitalcina seca	F	Ubick & Briggs, 2008	A Schönhofer	USA	CA	Monterey	Kirk Creek Campground	35.99	-121.496	WGS84	N-facing stand of trees, under logs in leaf litter
SDSU_OP2562	M Hedin, J Starrett, J Satler, D Leavitt	MCH 09_038	2009-03-29	Sitalcina seca	M	Briggs, 1968	M Hedin	USA	CA	Monterey	Nacimiento-Fergusson Rd, E of Hwy 1	35.9955	-121.485	WGS84	redwood forest ravine
SDSU_OP2563	M Hedin, J Starrett, J Satler, D Leavitt	MCH 09_037	2009-03-29	Sitalcina sura	F	Briggs, 1968	M Hedin	USA	CA	Monterey	Palo Colorado Rd, E of Hwy 1	36.3987	-121.886	WGS84	redwood forest ravine
SDSU_OP2564	M Hedin, J Starrett, J Satler, D Leavitt	MCH 09_037	2009-03-29	Sitalcina sura	F	Briggs, 1968	M Hedin	USA	CA	Monterey	Palo Colorado Rd, E of Hwy 1	36.3987	-121.886	WGS84	redwood forest ravine
SDSU_OP2935	A Schönhofer, E Garcia		2012-01-06	Sitalcina sura	M	Briggs, 1968	A Schönhofer	USA	CA	Monterey	Garcia, Pfeiffer Big Sur SP	36.24	-121.772	WGS84	redwood forest, under logs & stones
SDSU_OP3016	A DiDomenico, A Schoenhofer, E Garcia, K Emata		2012-05-22	Sitalcina ubicki	F	DiDomenico & Hedin, 2016	A DiDomenico	USA	CA	Santa Barbara	Santa Ynez Mountains, near Montecito	34.455	-119.653	WGS84	Quercus and Platanus forest in narrow ravine with stream, under stones
SDSU_OP3017	A DiDomenico, A Schoenhofer, E Garcia, K Emata		2012-05-22	Sitalcina ubicki	F	DiDomenico & Hedin, 2016	A DiDomenico	USA	CA	Santa Barbara	Santa Ynez Mountains, near Montecito	34.455	-119.653	WGS84	Quercus and Platanus forest in narrow ravine with stream, under stones
SDSU_TAC000291	A DiDomenico, A Schoenhofer, E Garcia, K Emata		2012-05-22	Sitalcina ubicki	M	DiDomenico & Hedin, 2016	A DiDomenico	USA	CA	Santa Barbara	Santa Ynez Mountains, near Montecito	34.455	-119.653	WGS84	Quercus and Platanus forest in narrow ravine with stream, under stones	SEM prep
SDSU_TAC000292	A DiDomenico, A Schoenhofer, E Garcia, K Emata		2012-05-22	Sitalcina ubicki	F	DiDomenico & Hedin, 2016	A DiDomenico	USA	CA	Santa Barbara	Santa Ynez Mountains, near Montecito	34.455	-119.653	WGS84	Quercus and Platanus forest in narrow ravine with stream, under stones	SEM prep
SDSU_TAC000216	A DiDomenico, A Schoenhofer, E Garcia, K Emata		2012-05-22	Sitalcina ubicki	M	DiDomenico & Hedin, 2016	A DiDomenico	USA	CA	Santa Barbara	Santa Ynez Mountains, near Montecito	34.455	-119.653	WGS84	Quercus and Platanus forest in narrow ravine with stream, under stones
SDSU_TAC000300	A DiDomenico, A Schoenhofer, E Garcia, K Emata		2012-05-22	Sitalcina ubicki	M	DiDomenico & Hedin, 2016	A DiDomenico	USA	CA	Santa Barbara	Santa Ynez Mountains, near Montecito	34.455	-119.653	WGS84	Quercus and Platanus forest in narrow ravine with stream, under stones
SDSU_TAC000301	A DiDomenico, A Schoenhofer, E Garcia, K Emata		2012-05-22	Sitalcina ubicki	M	DiDomenico & Hedin, 2016	A DiDomenico	USA	CA	Santa Barbara	Santa Ynez Mountains, near Montecito	34.455	-119.653	WGS84	Quercus and Platanus forest in narrow ravine with stream, under stones
SDSU_TAC000302	A DiDomenico, A Schoenhofer, E Garcia, K Emata		2012-05-22	Sitalcina ubicki	M	DiDomenico & Hedin, 2016	A DiDomenico	USA	CA	Santa Barbara	Santa Ynez Mountains, near Montecito	34.455	-119.653	WGS84	Quercus and Platanus forest in narrow ravine with stream, under stones
SDSU_TAC000207	A DiDomenico, A Schoenhofer, E Garcia, K Emata		2012-05-22	Sitalcina ubicki	F	DiDomenico & Hedin, 2016	A DiDomenico	USA	CA	Santa Barbara	Santa Ynez Mountains, near Montecito	34.455	-119.653	WGS84	Quercus and Platanus forest in narrow ravine with stream, under stones
SDSU_TAC000303	A DiDomenico, A Schoenhofer, E Garcia, K Emata		2012-05-22	Sitalcina ubicki	F	DiDomenico & Hedin, 2016	A DiDomenico	USA	CA	Santa Barbara	Santa Ynez Mountains, near Montecito	34.455	-119.653	WGS84	Quercus and Platanus forest in narrow ravine with stream, under stones
SDSU_TAC000304	A DiDomenico, A Schoenhofer, E Garcia, K Emata		2012-05-22	Sitalcina ubicki	F	DiDomenico & Hedin, 2016	A DiDomenico	USA	CA	Santa Barbara	Santa Ynez Mountains, near Montecito	34.455	-119.653	WGS84	Quercus and Platanus forest in narrow ravine with stream, under stones
SDSU_OP2760	J Starrett		2009-11-29	Sitalcina sp	F		A DiDomenico	USA	CA	Los Angeles	Palos Verdes estates, near Via Fernandez & Pso La Cresta Rd	33.7882	-118.399	WGS84	N-facing slope, under rocks in ravine
SDSU_OP2761	J Starrett		2009-11-29	Sitalcina sp	F		A DiDomenico	USA	CA	Los Angeles	Palos Verdes estates, near Via Fernandez & Pso La Cresta Rd	33.7882	-118.399	WGS84	N-facing slope, under rocks in ravine

## Sheet: S2.Primers
Gene Region		Forward Primer	Reverse Primer		PCR conditions
COI		Sit COI F1 - TCCACGAATAAATAATATAAGATTCTG	Sit COI R1 - ACGTAGTGGAAGTGTGCAACTACATAG		94C for 3 min, (94C for 1 min, initial AT for 115, 72C for 130 - X 10, decreasing AT 0.5C every cycle), (94C for 15sec, final AT for 115, 72C for 130 - X 30), final 72 for 5 min	initial AT = 53, final AT = 48
28S		ZX1 - CCGAATAAAYAATATAAGATTYTG	ZR2 - GCTATCCTGAGGGAAACTTCGG		94C for 3 min, (94C 45 sec, 57C 45 sec, 72C 1min45sec) X 30, 72C for 5 min
Ecotropic		F1 - GYCGCAGCAGCAGCATCAAYGACG	R1 - ACTYTCYTATTCAACACTTAAATCG		94C for 3 min, (94C for 1 min, initial AT for 115, 72C for 130 - X 10, decreasing AT 0.5C every cycle), (94C for 15sec, final AT for 115, 72C for 130 - X 30), final 72 for 5 min	initial AT = 61, final AT = 56
Protein phosphatase 2A regulatory subunit A		F2 - ATGTGCGATAYTTTGCTTCRGARGC	R1 - ATRAYACGCAACCATCAGAATTYG		94C for 3 min, (94C for 1 min, initial AT for 115, 72C for 130 - X 10, decreasing AT 0.5C every cycle), (94C for 15sec, final AT for 115, 72C for 130 - X 30), final 72 for 5 min	initial AT = 60, final AT = 55
RING finger		F1 - GTTTACAACATCMATGAGCCGTAGC	R1 - AGATYTCTGCACTAGAAATTTATTC		94C for 3 min, (94C for 1 min, initial AT for 115, 72C for 130 - X 10, decreasing AT 0.5C every cycle), (94C for 15sec, final AT for 115, 72C for 130 - X 30), final 72 for 5 min	initial AT = 61, final AT = 56
Protein transport protein Sec24A		F1 - TCGKCAAGGAGATAAGTTGGAAC	R2 - TAACAATGTGCCAACATACCTTAAG		94C for 3 min, (94C for 1 min, initial AT for 115, 72C for 130 - X 10, decreasing AT 0.5C every cycle), (94C for 15sec, final AT for 115, 72C for 130 - X 30), final 72 for 5 min	initial AT = 61, final AT = 56
Neuromusculin		F1 - ACGTCAGTGACGACWTRCTGTACG	R1 - GTGAGACATAYAATATTTACACAC		94C for 3 min, (94C for 1 min, initial AT for 115, 72C for 130 - X 10, decreasing AT 0.5C every cycle), (94C for 15sec, final AT for 115, 72C for 130 - X 30), final 72 for 5 min	initial AT = 60, final AT = 55
																	2013-09-23

## Sheet: S3.GenBanknumbers
CAT #	Scientific Name	28S	COI	Protein phosphatase 2A regulatory subunit A	Ecotropic	Neuromusculin	Protein transport protein Sec24A	RING finger
SDSU_OP2553	Sitalcina californica	KX064786	KX064813	KX064843	KX064866	KX064881	KX064910	KX064937
SDSU_OP2563	Sitalcina sura	KX064787	KX064814	KX064844	KX064868	KX064882	KX064911	KX064938
SDSU_OP2564	Sitalcina sura	KX064788	KX064815	--	--	KX064883	KX064912	KX064939
SDSU_OP2935	Sitalcina sura	--	KX064816	KX064845	KX064867	KX064884	KX064913	KX064940
SDSU_OP2562	Sitalcina seca	KX064789	KX064817	--	KX064869	KX064885	--	KX064941
SDSU_OP2939	Sitalcina seca	KX064790	KX064818	KX064846	KX064870	KX064886	KX064914	KX064942
SDSU_OP2940	Sitalcina seca	KX064791	KX064819	KX064847	KX064871	KX064887	KX064915	KX064943
SDSU_OP3106	Sitalcina chalona	KX064792	KX064820	KX064848	--	KX064888	--	KX064944
SDSU_OP3107	Sitalcina chalona	KX064793	KX064821	KX064849	KX064872	KX064889	--	KX064945
SDSU_OP3016	Sitalcina ubicki	KX064794	KX064822	KX064850	KX064873	KX064890	KX064916	KX064946
SDSU_OP3017	Sitalcina ubicki	KX064795	KX064823	KX064851	--	KX064891	KX064917	KX064947
SDSU_OP2932	Sitalcina flava	KX064796	KX064824	--	KX064874	KX064892	KX064918	KX064948
SDSU_OP2933	Sitalcina flava	KX064797	KX064825	--	KX064875	KX064893	KX064919	KX064949
SDSU_OP3012	Sitalcina flava	KX064798	KX064826	--	--	KX064894	KX064920	KX064950
SDSU_OP3013	Sitalcina flava	KX064799	KX064827	KX064852	--	KX064895	KX064921	KX064951
SDSU_OP2760	Sitalcina_PalosVerdes	KX064800	KX064828	KX064853	--	KX064896	KX064922	KX064952
SDSU_OP2761	Sitalcina_PalosVerdes	KX064801	KX064829	KX064854	--	KX064897	KX064923	KX064953
SDSU_OP3010	Sitalcina borregoensis	KX064802	KX064830	KX064855	KX064876	KX064898	KX064924	KX064954
SDSU_OP3011	Sitalcina borregoensis	KX064803	KX064831	KX064856	--	KX064899	KX064925	KX064955
SDSU_OP3139	Sitalcina oasiensis	KX064804	KX064832	KX064857	--	KX064900	KX064926	--
SDSU_OP3140	Sitalcina oasiensis	KX064805	KX064833	KX064858	--	KX064901	KX064927	--
SDSU_OP2983	Sitalcina rothi	KX064806	KX064834	KX064859	KX064877	--	KX064928	KX064956
SDSU_OP2984	Sitalcina rothi	KX064807	KX064835	--	--	KX064902	KX064929	--
SDSU_OP2988	Sitalcina_GlenOaks	KX064808	KX064836	KX064860	--	KX064903	KX064930	KX064957
SDSU_OP2989	Sitalcina peacheyi	--	KX064837	KX064861	KX064878	KX064904	KX064931	KX064958
SDSU_OP2990	Sitalcina peacheyi	KX064809	KX064838	--	--	KX064905	KX064932	--
SDSU_OP2995	Sitalcina peacheyi	KX064810	KX064839	KX064862	KX064879	KX064906	KX064933	KX064959
SDSU_OP2999	Sitalcina peacheyi	KX064811	KX064840	KX064863	KX064880	KX064907	KX064934	KX064960
SDSU_OP3005	Sitalcina catalina	--	KX064841	KX064864	--	KX064908	KX064935	KX064961
SDSU_OP3006	Sitalcina catalina	KX064812	KX064842	KX064865	--	KX064909	KX064936	--
